# Supplementary material for: Comprehensive health risk assessment of microbial indoor air quality in microenvironments
Source: PLoS One. 2022 Feb 25;17(2):e0264226. doi: 10.1371/journal.pone.0264226 (PMC8880710; doi:10.1371/journal.pone.0264226)
Supplement: S1 Dataset — The values behind the means, standard deviations and other measures reported; The values used to build graphs; The points extracted from images for analysis are provided here. (XLSX) [file pone.0264226.s001.xlsx]

## Sheet: Sheet1
Winter season(Bacteria)
Site	Houses	Background	College classrooms	Background	Academies	Background	Laboratories	Background	Gas agencies	Background
	2600	3000	2790	2350	2500	1800	2800	3000	1950	1350
	2650	3000	2580	2080	2369	1780	300	2600	2100	2650
	1600	2000	1990	3100	1800	1540	500	1100	2300	3122
	2770	2000
	2500	1850
	1450	1150
	2000	1650
	2600	650
	2650	2150
	3650	1300
	850	500
	2950	1850
	2500	600
Mean	2366.92	1669.23	2453.33	2510	2223	1706.67	1200	2233.33	2116.67	2374
SD	725.585	817.144	414.769	528.488	372.138	144.684	1389.24	1001.67	175.594	917.675
Winter season(Fungi)
Site	Houses	Background	College Classrooms	Background	Academies	Background	Laboratories	Background	Gas agencies	Background
	4100	2250	3090	2380	3000	2150	500	2350	4150	3150
	3500	2000	2760	2590	2376	1290	300	1450	2850	2150
	2150	1750	2450	1700	3509	2390	870	2230	1950	1500
	2570	1990
	2350	3000
	4150	3500
	5000	4150
	2000	1650
	1700	800
	2350	1600
	1500	1950
	900	800
Mean	1150	500
SD	2570.77	1995.38	2766.67	2223.33	2961.67	1943.33	556.667	2010	2983.33	2266.67
	1255.4	1057.21	320.052	465.224	567.472	578.389	289.194	488.672	1106.04	831.164
Spring season(Bacteria)
Site	Houses	Background	College Classrooms	Background	Academies	Background	Laboratories	Background	Gas agencies	Background
	2100	4650	2670	1900	3100	1450	450	3500	2650	2350
	1450	1850	2230	1750	2450	1690	950	1850	2200	1750
	2450	4350	2890	2280	2580	1990	1000	2400	3000	2000
	1850	2350
	3400	2600
	1600	1150
	1950	5500
	3350	850
	3500	3050
	5150	1900
	1200	1300
	4000	2250
	3350	850
Mean	2719.23	2511.54	2596.67	1976.67	2710	1710	800	2583.33	2616.67	2033.33
SD	1168.78	1498.08	336.056	273.191	343.948	270.555	304.138	840.139	401.04	301.386
Spring season(Fungi)
Site	Houses	Background	College Classrooms	Background	Academies	Background	Laboratories	Background	Gas agencies	Background
	2000	1300	3200	2670	2500	1750	600	3000	5070	3650
	3500	1900	3450	3000	3600	2008	350	1700	1950	1500
	550	700	2780	2890	2707	1870	860	2200	2500	3500
	1000	2350
	3500	2650
	3550	3000
	2950	2350
	1850	700
	2250	1250
	2250	2100
	650	1750
	1250	1200
	1350	700
Mean	2050	1688.46	3143.33	2853.33	2935.67	1876	603.333	2300	3173.33	2883.33
SD	1073.55	777.323	338.575	168.028	584.565	129.105	255.016	655.744	1665.42	1200.35
